# Supplementary material for: The Relationship Between Processed Food Consumption and Periodontal Disease: Sex Disparities in the Majorcan Adolescent Population
Source: Life (Basel). 2025 Apr 1;15(4):580. doi: 10.3390/life15040580 (PMC12028996; doi:10.3390/life15040580)
Supplement: Supplementary file 1 [file life-15-00580-s001.zip]

Archive with 1 entries (1 files):
- life-3498387-supplementary.pdf
